# Supplementary material for: CRISPR/Cas9 Knockout Studies Implicate Phenazine-1-carboxylic Acid, but Not 2-Hydroxy Phenazine, in the Biocontrol Activity of Pseudomonas chlororaphis Subsp. phenazini Strain S1Bt23 Against Pythium arrhenomanes (Drechsler)
Source: Microorganisms. 2025 Dec 20;14(1):19. doi: 10.3390/microorganisms14010019 (PMC12844363; doi:10.3390/microorganisms14010019)
Supplement: Supplementary file 1 [file microorganisms-14-00019-s001.zip]

Archive with 1 entries (1 files):
- microorganisms-3936247-supplementary.pdf
